# Supplementary material for: 2,2′-Dimeth­oxy-6,6′-dinitro­biphen­yl
Source: Acta Crystallogr Sect E Struct Rep Online. 2009 Sep 5;65(Pt 10):o2314. doi: 10.1107/S1600536809033790 (PMC2970430; doi:10.1107/S1600536809033790)
Supplement: Supplementary file 2 [file e-65-o2314-Isup2.hkl]

# 
# h,k,l, Fc-squared, Fo-squared, sigma(Fo-squared) and status flag 
# 
data_I
_shelx_title ' A in C2/c' 
_shelx_refln_list_code          4 
_shelx_F_calc_maximum      139.81 
_exptl_crystal_F_000       632.00 
_reflns_d_resolution_high  0.8255 
 
loop_ 
 _symmetry_equiv_pos_as_xyz 
 'x, y, z' 
 '-x, y, -z+1/2' 
 'x+1/2, y+1/2, z' 
 '-x+1/2, y+1/2, -z+1/2' 
 '-x, -y, -z' 
 'x, -y, z-1/2' 
 '-x+1/2, -y+1/2, -z' 
 'x+1/2, -y+1/2, z-1/2' 
 
_cell_length_a    18.2362 
_cell_length_b     7.7826 
_cell_length_c    10.9079 
_cell_angle_alpha  90.000 
_cell_angle_beta  115.089 
_cell_angle_gamma  90.000 
 
_shelx_F_squared_multiplier     1.000 
 
loop_ 
 _refln_index_h 
 _refln_index_k 
 _refln_index_l 
 _refln_F_squared_calc 
 _refln_F_squared_meas 
 _refln_F_squared_sigma 
 _refln_observed_status 
   2   0   0    18667.25    17839.65    221.45 o 
   4   0   0     7285.36     7128.79     63.82 o 
   6   0   0        0.24        1.47      0.99 o 
   8   0   0      631.75      609.91      7.74 o 
  10   0   0     1340.67     1319.26     13.82 o 
  12   0   0      827.76      838.33     15.37 o 
  14   0   0      621.75      635.37     16.89 o 
  16   0   0      121.97      124.00      7.15 o 
  18   0   0       10.11       15.79      4.68 o 
  20   0   0       21.40       21.83      6.43 o 
   1   1   0       40.13        4.81      0.99 o 
   3   1   0        0.98        0.41      0.67 o 
   5   1   0      278.65      272.13      3.05 o 
   7   1   0     1047.11     1187.00      8.31 o 
   9   1   0       27.67       45.96      1.83 o 
  11   1   0       27.23       23.38      2.06 o 
  13   1   0      235.61      251.20      6.29 o 
  15   1   0      371.70      317.97      9.44 o 
  17   1   0      161.97      175.38      6.14 o 
  19   1   0       31.32       26.85      3.67 o 
   0   2   0      268.18      328.48     17.42 o 
   2   2   0    19546.53    19000.71    251.49 o 
   4   2   0    15437.31    15335.88     74.17 o 
   6   2   0     1007.56     1091.03     10.88 o 
   8   2   0      981.58      954.86      7.79 o 
  10   2   0      801.23      794.53      8.55 o 
  12   2   0      278.13      298.66      5.59 o 
  14   2   0        3.69        5.71      2.58 o 
  16   2   0       89.10       95.47      4.73 o 
  18   2   0        9.14        8.85      3.11 o 
   1   3   0      437.28      467.76      4.84 o 
   3   3   0      563.55      505.90      5.44 o 
   5   3   0     3822.29     3826.31     21.41 o 
   7   3   0       38.91       42.24      1.87 o 
   9   3   0      267.51      249.65      4.37 o 
  11   3   0      199.71      189.18      4.64 o 
  13   3   0      418.37      393.90      7.81 o 
  15   3   0        0.00        0.30      2.08 o 
  17   3   0        3.52        2.60      2.75 o 
   0   4   0       16.10       17.15      2.57 o 
   2   4   0      733.56      742.52      7.50 o 
   4   4   0     2947.99     2995.41     20.06 o 
   6   4   0      518.30      542.44      5.84 o 
   8   4   0      161.51      169.32      3.62 o 
  10   4   0        7.05        4.52      1.82 o 
  12   4   0      238.31      230.17      6.08 o 
  14   4   0        1.60        3.53      2.98 o 
  16   4   0        0.06        3.37      3.09 o 
  18   4   0        7.09       -0.60      3.38 o 
   1   5   0      146.30      134.58      4.17 o 
   3   5   0        7.20        7.28      2.19 o 
   5   5   0      387.71      361.41      7.61 o 
   7   5   0        0.56       -0.49      1.95 o 
   9   5   0        1.68        0.91      1.98 o 
  11   5   0       97.69       90.11      4.28 o 
  13   5   0       18.48       15.71      2.79 o 
  15   5   0       30.28       30.35      5.62 o 
   0   6   0        0.11       -2.10      2.37 o 
   2   6   0        2.28        2.71      1.84 o 
   4   6   0        6.67        8.11      2.28 o 
   6   6   0      292.28      258.15      6.55 o 
   8   6   0      326.70      304.80      8.09 o 
  10   6   0        7.29       12.07      3.09 o 
  12   6   0        5.56        8.54      4.37 o 
  14   6   0        2.96        5.36      3.08 o 
   1   7   0        4.03        3.77      2.98 o 
   3   7   0       26.21       23.69      2.88 o 
   5   7   0       15.96       15.10      2.71 o 
   7   7   0      254.50      222.19      6.59 o 
   9   7   0       66.21       64.38      5.12 o 
  11   7   0        2.79       -3.65      3.12 o 
  13   7   0        3.86        2.73      3.15 o 
   0   8   0       14.32       13.89      6.46 o 
   2   8   0        2.14        3.17      2.21 o 
   4   8   0       29.21       27.16      3.29 o 
   6   8   0       17.52       22.15      3.28 o 
   8   8   0        3.81       -2.11      2.90 o 
  10   8   0      107.35      102.90      6.63 o 
   1   9   0        2.20        2.54      2.71 o 
   3   9   0       14.90       17.36      3.36 o 
   5   9   0       36.63       30.32      4.22 o 
 -19   1   1        0.87       -3.67      2.45 o 
 -17   1   1      351.30      360.82      8.36 o 
 -15   1   1      213.05      219.47      6.30 o 
 -13   1   1       94.27       93.28      4.18 o 
 -11   1   1       30.88       25.45      1.90 o 
  -9   1   1        3.22        5.43      1.20 o 
  -7   1   1      265.49      275.86      3.84 o 
  -5   1   1       91.63      121.11      2.37 o 
  -3   1   1      256.10      243.48      2.73 o 
  -1   1   1    13452.86    13152.55     71.95 o 
   1   1   1     5310.18     5140.44     28.08 o 
   3   1   1     4850.85     4541.66     25.27 o 
   5   1   1       78.02       85.88      2.85 o 
   7   1   1     4590.93     5006.36     29.57 o 
   9   1   1      837.65      874.25      7.69 o 
  11   1   1      186.11      202.49      4.53 o 
  13   1   1        8.79        9.03      2.53 o 
  15   1   1       14.13       15.67      4.62 o 
  17   1   1       16.93       18.96      3.19 o 
  19   1   1        4.32        7.09     11.50 o 
 -20   2   1       12.44        5.50      3.19 o 
 -18   2   1       64.70       66.90      5.66 o 
 -16   2   1        1.82        0.77      2.29 o 
 -14   2   1      951.74      946.01     12.45 o 
 -12   2   1       77.31       78.91      3.15 o 
 -10   2   1        4.49        7.18      1.50 o 
  -8   2   1      154.12      170.38      3.27 o 
  -6   2   1       47.80       51.88      1.66 o 
  -4   2   1     9920.75     9854.87     48.45 o 
  -2   2   1    15907.55    15796.59    113.97 o 
   0   2   1     6553.58     6269.39     38.51 o 
   2   2   1     7793.37     7957.16     39.51 o 
   4   2   1      904.10      936.04      7.01 o 
   6   2   1      180.94      195.27      3.21 o 
   8   2   1      186.65      199.81      3.52 o 
  10   2   1       48.11       52.29      2.31 o 
  12   2   1        3.58        7.15      2.05 o 
  14   2   1      276.16      270.46      6.78 o 
  16   2   1        0.97        0.64      2.53 o 
  18   2   1       44.71       38.05      4.72 o 
 -19   3   1       39.22       47.08      4.31 o 
 -17   3   1       67.86       60.51      4.25 o 
 -15   3   1        0.64       -2.48      3.32 o 
 -13   3   1      557.79      518.23      8.88 o 
 -11   3   1        2.55        3.35      1.64 o 
  -9   3   1      419.19      474.24      5.42 o 
  -7   3   1      128.65      127.48      2.72 o 
  -5   3   1     2155.74     2127.46     13.54 o 
  -3   3   1      831.99      876.13      7.61 o 
  -1   3   1     3614.04     3489.35     21.18 o 
   1   3   1      222.29      194.63      3.62 o 
   3   3   1    10220.69    10043.65     50.14 o 
   5   3   1     2219.45     2421.64     15.06 o 
   7   3   1      848.52      800.36      8.84 o 
   9   3   1        0.00        1.35      1.38 o 
  11   3   1      284.13      277.43      5.59 o 
  13   3   1      110.28      138.54      7.44 o 
  15   3   1        5.09        1.36      2.42 o 
  17   3   1       33.76       42.11      3.99 o 
 -18   4   1        0.09       -0.57      3.27 o 
 -16   4   1        0.02       -2.87      2.71 o 
 -14   4   1       58.69       57.32      4.49 o 
 -12   4   1      481.66      447.46      8.24 o 
 -10   4   1      220.42      252.53      6.78 o 
  -8   4   1      753.27      734.21      7.24 o 
  -6   4   1     1871.70     1871.86     12.64 o 
  -4   4   1     1104.40     1106.82      9.81 o 
  -2   4   1      165.46      175.55      3.63 o 
   0   4   1       15.31       25.02      1.27 o 
   2   4   1      476.98      454.83      4.73 o 
   4   4   1     1300.17     1314.27      9.88 o 
   6   4   1     1081.53     1094.66      9.23 o 
   8   4   1       10.23        6.41      1.84 o 
  10   4   1      251.49      257.57      6.02 o 
  12   4   1       25.84       17.19      2.67 o 
  14   4   1        0.01       -3.32      2.49 o 
  16   4   1        3.82        9.23      3.56 o 
 -17   5   1        4.84        7.60      5.17 o 
 -15   5   1       21.49       19.75      3.83 o 
 -13   5   1       85.76       78.46      4.30 o 
 -11   5   1       40.33       32.45      3.21 o 
  -9   5   1     1269.43     1219.37     14.00 o 
  -7   5   1      223.44      207.97      5.22 o 
  -5   5   1      513.82      500.69      6.82 o 
  -3   5   1       30.92       31.35      2.50 o 
  -1   5   1      201.32      195.64      4.93 o 
   1   5   1      158.18      163.14      4.56 o 
   3   5   1      112.02      121.02      4.27 o 
   5   5   1       21.81       24.31      2.18 o 
   7   5   1      213.88      213.83      4.92 o 
   9   5   1        4.12        6.17      2.17 o 
  11   5   1       98.36      100.07      4.48 o 
  13   5   1       14.70        8.93      2.50 o 
  15   5   1       61.14       56.27      5.05 o 
 -16   6   1        0.98        0.47      3.37 o 
 -14   6   1        1.37        3.02      3.05 o 
 -12   6   1       53.91       54.13      4.78 o 
 -10   6   1      795.04      783.80     13.85 o 
  -8   6   1     1181.53     1198.01     14.47 o 
  -6   6   1      875.25      864.72     11.74 o 
  -4   6   1       30.36       27.94      3.03 o 
  -2   6   1      126.90      123.20      4.56 o 
   0   6   1        0.23        4.09      1.85 o 
   2   6   1        0.15        0.61      1.81 o 
   4   6   1       98.14       92.03      4.25 o 
   6   6   1       99.79       99.51      4.46 o 
   8   6   1       86.69       88.68      4.42 o 
  10   6   1       17.82       23.45      3.71 o 
  12   6   1       26.85       25.81      3.68 o 
  14   6   1       16.63       17.49      3.66 o 
 -13   7   1       18.09       28.65      5.08 o 
 -11   7   1        5.74       -0.41      2.78 o 
  -9   7   1        2.34       -1.36      2.62 o 
  -7   7   1       68.13       63.32      4.13 o 
  -5   7   1       60.70       58.72      3.79 o 
  -3   7   1        0.93        1.55      1.80 o 
  -1   7   1        0.30       -1.32      2.12 o 
   1   7   1        3.50        4.67      3.18 o 
   3   7   1        0.47        0.74      1.84 o 
   5   7   1        2.16        3.25      2.17 o 
   7   7   1        1.33        3.60      2.28 o 
   9   7   1        0.03       -1.62      2.42 o 
  11   7   1       11.51        9.33      3.30 o 
 -10   8   1      235.01      221.02      8.74 o 
  -8   8   1      353.19      336.11     10.09 o 
  -6   8   1      117.57       99.48      5.20 o 
  -4   8   1        5.46        2.91      2.34 o 
  -2   8   1        4.59        6.11      2.49 o 
   0   8   1        2.66        7.54      2.46 o 
   2   8   1        7.84        5.17      2.47 o 
   4   8   1        4.81        3.17      2.79 o 
   6   8   1        0.34        0.90      2.39 o 
   8   8   1        9.39        8.18      3.45 o 
  -5   9   1       12.20        5.95      3.07 o 
  -3   9   1       43.61       35.42      4.01 o 
  -1   9   1       23.21       20.33      3.37 o 
   1   9   1        2.15        3.29      2.48 o 
   3   9   1       56.55       46.14      4.49 o 
   5   9   1       38.54       34.61      4.09 o 
 -20   0   2       13.16        2.86      5.89 o 
 -18   0   2     1551.16     1537.44     25.91 o 
 -16   0   2     2302.08     2279.24     31.40 o 
 -14   0   2      566.04      527.33     12.46 o 
 -12   0   2        2.18        2.87      2.63 o 
 -10   0   2     2160.75     2119.51     25.33 o 
  -8   0   2       18.73       15.59      2.33 o 
  -6   0   2     1547.30     1426.23     18.28 o 
  -4   0   2    13381.33    12715.47     89.14 o 
  -2   0   2        0.14       -1.12      0.74 o 
   0   0   2       47.01       62.28      2.62 o 
   2   0   2     1830.08     1894.08     26.83 o 
   4   0   2     2739.14     2497.28     20.21 o 
   6   0   2     6477.51     6841.98     50.25 o 
   8   0   2     5425.42     5713.33     48.69 o 
  10   0   2      106.43      105.50      4.50 o 
  12   0   2        9.33        7.89      3.52 o 
  14   0   2       23.28       15.13      3.89 o 
  16   0   2       17.26        0.20      5.89 o 
  18   0   2        0.49       -1.45      5.51 o 
 -21   1   2        3.56       -0.72      2.97 o 
 -19   1   2        3.06        0.76      2.55 o 
 -17   1   2       11.61        8.18      2.68 o 
 -15   1   2        0.62       -0.96      2.26 o 
 -13   1   2      136.11      133.90      4.77 o 
 -11   1   2      376.89      358.49      5.19 o 
  -9   1   2      757.36      729.66      7.99 o 
  -7   1   2     1504.23     1536.20     11.11 o 
  -5   1   2       92.11       69.12      3.24 o 
  -3   1   2    10520.78    10411.77     71.03 o 
  -1   1   2      704.57      656.73      4.20 o 
   1   1   2    18024.41    17628.84     86.70 o 
   3   1   2     6014.81     5955.52     30.35 o 
   5   1   2     1667.18     1540.65     10.28 o 
   7   1   2        3.73       14.12      1.41 o 
   9   1   2      409.79      416.71      5.35 o 
  11   1   2      236.60      213.28      4.86 o 
  13   1   2      366.99      362.29      7.51 o 
  15   1   2       15.97       12.03      3.29 o 
  17   1   2       89.39      115.96      8.31 o 
 -20   2   2      104.62      110.13      5.85 o 
 -18   2   2       23.20       14.19      3.19 o 
 -16   2   2      430.51      414.03      8.48 o 
 -14   2   2     1830.11     1764.99     18.01 o 
 -12   2   2       22.09       31.58      2.28 o 
 -10   2   2      391.77      375.43      5.45 o 
  -8   2   2      489.71      480.91      4.68 o 
  -6   2   2      485.86      468.69      4.51 o 
  -4   2   2      283.71      262.90      3.04 o 
  -2   2   2    16029.03    15546.81     91.05 o 
   0   2   2     1325.44     1307.14      7.57 o 
   2   2   2      994.34     1001.79      7.23 o 
   4   2   2     3073.03     3270.27     18.66 o 
   6   2   2      335.73      417.67      4.91 o 
   8   2   2      221.83      204.41      3.80 o 
  10   2   2      615.83      627.95      7.09 o 
  12   2   2      120.26      141.13      4.38 o 
  14   2   2       33.78       29.78      3.24 o 
  16   2   2       30.77       23.89      5.05 o 
 -19   3   2       61.36       72.78      4.84 o 
 -17   3   2        4.03        4.32      2.48 o 
 -15   3   2        1.00        1.56      2.17 o 
 -13   3   2        1.72        1.21      2.28 o 
 -11   3   2      191.26      192.62      4.44 o 
  -9   3   2      248.88      254.46      3.87 o 
  -7   3   2      109.09      129.81      5.21 o 
  -5   3   2      412.61      461.04      4.72 o 
  -3   3   2     2018.09     2036.52     15.78 o 
  -1   3   2      287.98      332.19      3.62 o 
   1   3   2       94.69      101.92      2.28 o 
   3   3   2       41.40       37.90      1.74 o 
   5   3   2      408.16      473.58      5.42 o 
   7   3   2       45.93       42.39      2.19 o 
   9   3   2       71.27       90.46      3.09 o 
  11   3   2       13.15       21.71      2.41 o 
  13   3   2       77.76       91.09      3.85 o 
  15   3   2       10.20       11.50      3.31 o 
  17   3   2        6.61       11.58      4.74 o 
 -18   4   2       10.52       10.83      4.15 o 
 -16   4   2       60.42       66.31      5.15 o 
 -14   4   2      101.97       99.91     12.80 o 
 -12   4   2     1226.35     1206.93     16.02 o 
 -10   4   2      186.49      182.31      5.17 o 
  -8   4   2       21.47       24.96      2.06 o 
  -6   4   2     2033.10     2006.21     15.20 o 
  -4   4   2      866.11      849.77     10.20 o 
  -2   4   2     1646.34     1629.79     12.61 o 
   0   4   2        3.00        1.38      1.04 o 
   2   4   2        3.70       16.08      1.56 o 
   4   4   2       94.51       92.81      2.80 o 
   6   4   2       24.07       24.78      1.95 o 
   8   4   2      300.47      291.69      5.04 o 
  10   4   2        1.61        1.08      1.80 o 
  12   4   2        9.30        3.01      1.96 o 
  14   4   2       10.23       11.42      4.62 o 
  16   4   2        2.11       -2.83      4.13 o 
 -17   5   2        0.58        0.29      3.30 o 
 -15   5   2        0.00       -0.86      2.75 o 
 -13   5   2        8.63       11.07      2.96 o 
 -11   5   2       14.30       13.12      2.65 o 
  -9   5   2        0.00       -1.00      1.97 o 
  -7   5   2      549.64      542.14      7.36 o 
  -5   5   2      332.34      329.31      5.58 o 
  -3   5   2       36.85       30.74      2.07 o 
  -1   5   2       35.83       42.86      2.92 o 
   1   5   2      931.94      901.50     10.89 o 
   3   5   2      438.06      471.75      8.54 o 
   5   5   2      108.61      113.20      3.88 o 
   7   5   2        9.63       10.22      2.69 o 
   9   5   2       19.41       16.80      2.94 o 
  11   5   2        8.58        7.22      2.37 o 
  13   5   2        0.17        3.84      2.44 o 
  15   5   2       32.62       32.97      5.53 o 
 -16   6   2        4.26        8.58      3.62 o 
 -14   6   2        2.54        3.88      2.50 o 
 -12   6   2        0.41        1.40      2.82 o 
 -10   6   2       90.41       89.62      5.38 o 
  -8   6   2       35.48       46.47      3.50 o 
  -6   6   2       18.92       13.63      2.50 o 
  -4   6   2        3.57       -0.88      2.59 o 
  -2   6   2       19.04       20.83      2.54 o 
   0   6   2       89.11       87.20      3.98 o 
   2   6   2        6.06        3.21      2.08 o 
   4   6   2        2.55        5.56      2.16 o 
   6   6   2        5.75        5.89      2.88 o 
   8   6   2       33.43       27.50      3.06 o 
  10   6   2        4.38        6.25      2.87 o 
  12   6   2        5.32        5.16      2.80 o 
 -13   7   2        2.08        2.19      3.87 o 
 -11   7   2      206.39      211.60      8.70 o 
  -9   7   2      220.33      219.90      8.25 o 
  -7   7   2       14.42       15.94      2.80 o 
  -5   7   2       30.42       31.27      3.11 o 
  -3   7   2       49.76       44.10      3.36 o 
  -1   7   2      425.81      427.17      8.46 o 
   1   7   2      216.49      215.89      7.87 o 
   3   7   2        3.63        4.98      2.18 o 
   5   7   2        3.80        9.52      3.18 o 
   7   7   2        7.76        7.82      3.18 o 
   9   7   2        0.32        0.72      2.67 o 
  11   7   2        0.55        3.76      3.05 o 
 -10   8   2       13.07       10.42      3.85 o 
  -8   8   2       32.74       29.18      4.34 o 
  -6   8   2      170.19      171.38      7.88 o 
  -4   8   2       52.48       49.99      3.95 o 
  -2   8   2        1.27       -2.39      1.88 o 
   0   8   2        4.38        5.36      2.48 o 
   2   8   2        5.69        3.80      2.57 o 
   4   8   2       13.59       11.92      2.97 o 
   6   8   2       24.49       26.49      3.51 o 
   8   8   2        0.23        4.18      3.10 o 
  -5   9   2       33.20       42.25      4.32 o 
  -3   9   2       21.39       20.86      3.39 o 
  -1   9   2        1.73        1.40      2.88 o 
   1   9   2        3.68       -0.03      2.56 o 
   3   9   2       37.09       34.07      4.97 o 
 -21   1   3       27.18       29.78      4.34 o 
 -19   1   3       61.02       56.78      6.04 o 
 -17   1   3      427.51      427.11      8.96 o 
 -15   1   3       38.47       40.20      3.42 o 
 -13   1   3      299.45      274.37      6.33 o 
 -11   1   3     1126.46     1180.82     10.41 o 
  -9   1   3     2677.35     2790.41     18.52 o 
  -7   1   3      590.01      625.59      5.22 o 
  -5   1   3     1268.94     1362.04     11.35 o 
  -3   1   3        0.07        1.90      0.75 o 
  -1   1   3      290.55      248.89      2.54 o 
   1   1   3     1871.64     1810.34     12.21 o 
   3   1   3      428.13      452.83      4.99 o 
   5   1   3       24.65       16.77      1.36 o 
   7   1   3       12.19       15.29      1.56 o 
   9   1   3      130.36      127.53      3.47 o 
  11   1   3        8.07        2.71      2.99 o 
  13   1   3       48.08       51.91      5.67 o 
  15   1   3      132.95      122.80     14.42 o 
  17   1   3       31.47       22.66      5.41 o 
 -20   2   3      167.97      183.69      6.97 o 
 -18   2   3       69.31       79.20      4.75 o 
 -16   2   3      519.78      476.08     10.27 o 
 -14   2   3      238.33      227.80      6.27 o 
 -12   2   3       31.93       27.94      2.81 o 
 -10   2   3      116.48       98.08      3.02 o 
  -8   2   3      169.10      198.96      3.02 o 
  -6   2   3       81.78       65.05      1.89 o 
  -4   2   3      369.07      311.74      3.58 o 
  -2   2   3     3967.57     3899.94     20.99 o 
   0   2   3     1538.23     1487.97      9.69 o 
   2   2   3      875.69      796.06      6.52 o 
   4   2   3     3117.34     3193.51     24.49 o 
   6   2   3       85.32      113.38      2.92 o 
   8   2   3      539.39      590.46      6.76 o 
  10   2   3       61.91       66.95      2.89 o 
  12   2   3        0.65        2.07      2.07 o 
  14   2   3        7.74       11.16      4.46 o 
  16   2   3       17.33       14.37      6.07 o 
 -19   3   3        1.21        0.88      2.67 o 
 -17   3   3       41.86       47.98      3.90 o 
 -15   3   3      418.88      430.11      9.37 o 
 -13   3   3     1280.52     1309.31     14.62 o 
 -11   3   3       80.09       71.20      2.98 o 
  -9   3   3      101.62      102.89      2.67 o 
  -7   3   3      902.91      988.85      7.98 o 
  -5   3   3     1025.35     1039.31      8.19 o 
  -3   3   3      316.90      335.71      4.30 o 
  -1   3   3        3.22        4.08      1.14 o 
   1   3   3        0.03        3.00      1.37 o 
   3   3   3      694.87      702.83      6.70 o 
   5   3   3      105.67      102.56      3.35 o 
   7   3   3      212.78      197.25      4.06 o 
   9   3   3        4.35        4.64      1.76 o 
  11   3   3       28.98       16.25      2.60 o 
  13   3   3       39.19       43.85      9.79 o 
  15   3   3        7.53        7.58      4.53 o 
 -18   4   3        4.97        5.68      3.43 o 
 -16   4   3       11.80        5.50      3.09 o 
 -14   4   3       80.45       77.25      5.27 o 
 -12   4   3      389.44      387.00      7.65 o 
 -10   4   3       83.33       93.96      4.05 o 
  -8   4   3      174.74      191.43      4.24 o 
  -6   4   3      184.00      195.60      4.13 o 
  -4   4   3       10.54        2.40      1.44 o 
  -2   4   3      138.44      125.90      2.72 o 
   0   4   3      962.30     1038.99      8.48 o 
   2   4   3      563.51      565.91      6.11 o 
   4   4   3      177.06      161.64      3.68 o 
   6   4   3      206.80      225.92      4.45 o 
   8   4   3       74.04       79.55      3.13 o 
  10   4   3        9.62        2.80      2.03 o 
  12   4   3      125.87      139.76      7.46 o 
  14   4   3       38.41       39.25      8.29 o 
 -17   5   3        6.80       10.52      3.69 o 
 -15   5   3        4.18        4.84      3.10 o 
 -13   5   3      164.77      167.76      5.65 o 
 -11   5   3      328.94      386.60      7.92 o 
  -9   5   3        0.02        0.25      2.43 o 
  -7   5   3      238.22      244.56      5.11 o 
  -5   5   3       42.61       38.72      4.47 o 
  -3   5   3     1201.01     1205.86     11.29 o 
  -1   5   3      629.44      629.14      6.82 o 
   1   5   3      303.38      294.81      6.29 o 
   3   5   3      129.20      124.02      4.47 o 
   5   5   3      161.60      154.31      4.92 o 
   7   5   3       12.54       13.73      2.20 o 
   9   5   3       82.37       70.23      3.86 o 
  11   5   3       66.55       66.50      4.79 o 
  13   5   3        0.31        4.16      3.63 o 
 -16   6   3       13.04       22.43      4.69 o 
 -14   6   3        1.00       -0.38      2.40 o 
 -12   6   3       31.92       35.74      4.31 o 
 -10   6   3      120.54      118.65      6.02 o 
  -8   6   3       82.91       82.88      4.15 o 
  -6   6   3       92.21       90.71      4.23 o 
  -4   6   3      224.60      217.33      5.80 o 
  -2   6   3       46.26       57.01      3.51 o 
   0   6   3      263.69      266.92      6.43 o 
   2   6   3      163.42      165.68      5.33 o 
   4   6   3        0.28       -2.62      1.74 o 
   6   6   3       24.37       21.75      2.81 o 
   8   6   3       94.80      100.52      4.78 o 
  10   6   3       20.43       11.54      4.01 o 
  12   6   3        3.65        8.18      3.82 o 
 -13   7   3       12.54        8.44      4.35 o 
 -11   7   3       28.57       17.83      4.89 o 
  -9   7   3       13.74       19.90      3.69 o 
  -7   7   3       87.68       96.21      7.76 o 
  -5   7   3       13.14       18.03      2.70 o 
  -3   7   3       48.94       47.07      4.44 o 
  -1   7   3        7.28       10.32      2.45 o 
   1   7   3       97.00       87.67      6.88 o 
   3   7   3       55.60       49.68      3.75 o 
   5   7   3       31.18       35.77      4.28 o 
   7   7   3       30.79       38.03      3.71 o 
   9   7   3        1.12       -0.92      4.28 o 
 -10   8   3        0.44       -0.72      3.33 o 
  -8   8   3       21.00       20.81      3.93 o 
  -6   8   3       19.44       17.60      2.96 o 
  -4   8   3       58.37       49.37      4.01 o 
  -2   8   3      202.69      199.80      6.56 o 
   0   8   3       42.68       48.04      3.93 o 
   2   8   3        0.44        3.71      2.30 o 
   4   8   3        0.32       -2.37      2.23 o 
   6   8   3        0.64        0.89      2.52 o 
  -5   9   3        0.08        2.90      2.73 o 
  -3   9   3        3.34       -1.10      3.49 o 
  -1   9   3        0.37        1.59      2.64 o 
   1   9   3        1.94        0.37      2.62 o 
 -20   0   4       10.81       14.04      4.64 o 
 -18   0   4       29.69       18.81      4.52 o 
 -16   0   4       31.94       39.42      4.70 o 
 -14   0   4       35.84       39.80      4.33 o 
 -12   0   4      449.57      502.03     11.42 o 
 -10   0   4     8592.31     9052.94     70.90 o 
  -8   0   4      140.55      125.11      3.50 o 
  -6   0   4     1953.14     2062.67     25.94 o 
  -4   0   4     5699.35     5690.30     41.49 o 
  -2   0   4     2019.86     1837.54     15.95 o 
   0   0   4      886.93      944.87     13.18 o 
   2   0   4      857.08      859.45     13.20 o 
   4   0   4     1058.17     1037.94     11.12 o 
   6   0   4      957.38      831.72     10.56 o 
   8   0   4        2.93       -0.64      3.74 o 
  10   0   4       33.57       34.83      4.59 o 
  12   0   4        0.26       10.09      5.89 o 
  14   0   4       53.01       74.86      9.84 o 
  16   0   4        0.67        4.75      6.47 o 
 -21   1   4        5.38        7.98      3.04 o 
 -19   1   4      134.92      123.02      5.51 o 
 -17   1   4      205.66      215.05      6.51 o 
 -15   1   4      117.62      107.07      4.80 o 
 -13   1   4      781.55      771.24     10.48 o 
 -11   1   4        0.34        0.03      1.52 o 
  -9   1   4      113.00      122.81      2.45 o 
  -7   1   4      144.90      136.05      2.57 o 
  -5   1   4      813.65      757.45      6.14 o 
  -3   1   4     1071.33     1063.88      6.84 o 
  -1   1   4     2314.22     2233.50     13.22 o 
   1   1   4     1684.27     1688.61     12.10 o 
   3   1   4      242.23      248.86      3.54 o 
   5   1   4     1270.82     1271.93      9.63 o 
   7   1   4      486.98      477.66      6.66 o 
   9   1   4      373.65      377.99      7.48 o 
  11   1   4       77.71       80.49      4.90 o 
  13   1   4        1.40        9.77      8.32 o 
  15   1   4        3.17        2.30      4.45 o 
 -20   2   4       54.96       55.56      5.03 o 
 -18   2   4       41.12       32.87      3.56 o 
 -16   2   4      211.15      199.07      5.99 o 
 -14   2   4      106.98      105.41      4.99 o 
 -12   2   4        5.07       10.55      2.92 o 
 -10   2   4        0.53        0.46      1.36 o 
  -8   2   4     1796.78     1982.59     12.94 o 
  -6   2   4     3033.03     3067.81     17.88 o 
  -4   2   4     1621.53     1647.27     10.86 o 
  -2   2   4     1233.65     1275.62      8.18 o 
   0   2   4      161.35      163.25      2.79 o 
   2   2   4       29.70       25.86      1.48 o 
   4   2   4       42.01       57.43      2.17 o 
   6   2   4      665.44      662.35      7.00 o 
   8   2   4       31.15       43.72      2.77 o 
  10   2   4       19.39       24.04      2.86 o 
  12   2   4        0.37        0.24      3.26 o 
  14   2   4        2.95        1.27      4.17 o 
 -19   3   4       51.39       64.39      7.94 o 
 -17   3   4        1.74        2.16      2.44 o 
 -15   3   4      284.43      305.19     10.04 o 
 -13   3   4      101.78      111.99      4.57 o 
 -11   3   4      671.17      658.41      8.06 o 
  -9   3   4        0.10        1.92      1.38 o 
  -7   3   4        0.67        1.79      1.08 o 
  -5   3   4      745.09      765.93      7.76 o 
  -3   3   4      321.28      315.00      4.13 o 
  -1   3   4      849.70      825.93      6.49 o 
   1   3   4     2706.81     2654.11     16.54 o 
   3   3   4      423.26      402.07      5.51 o 
   5   3   4        2.11        2.44      1.53 o 
   7   3   4       27.85       27.70      2.45 o 
   9   3   4        3.13        2.11      3.44 o 
  11   3   4      387.80      376.13      9.48 o 
  13   3   4       63.62       55.08      9.30 o 
  15   3   4        1.70       14.24      7.27 o 
 -18   4   4       21.40       20.49      5.22 o 
 -16   4   4       85.37       94.31      5.78 o 
 -14   4   4      117.14      109.10      5.60 o 
 -12   4   4      232.04      217.79      5.90 o 
 -10   4   4        3.02        3.73      1.98 o 
  -8   4   4        1.90        0.08      1.42 o 
  -6   4   4      138.47      115.19      3.51 o 
  -4   4   4      102.08      126.21      3.51 o 
  -2   4   4      608.44      600.18      5.65 o 
   0   4   4       42.67       43.70      2.11 o 
   2   4   4      891.34      900.81      8.43 o 
   4   4   4       87.05       91.56      3.11 o 
   6   4   4       46.08       49.84      3.09 o 
   8   4   4       36.56       30.05      2.96 o 
  10   4   4        9.23        3.38      3.47 o 
  12   4   4        0.62        0.90      3.12 o 
  14   4   4       16.97       13.75      7.16 o 
 -17   5   4       74.04       88.14      6.06 o 
 -15   5   4      217.81      225.16      9.87 o 
 -13   5   4       24.93       33.63      3.56 o 
 -11   5   4      228.58      216.18      6.82 o 
  -9   5   4      120.58      130.69      4.80 o 
  -7   5   4      446.89      441.59      6.80 o 
  -5   5   4       44.50       54.56      2.88 o 
  -3   5   4      626.71      625.42      7.96 o 
  -1   5   4      259.48      276.04      5.29 o 
   1   5   4      308.04      314.47      6.92 o 
   3   5   4       68.93       64.95      3.60 o 
   5   5   4      448.53      460.92      8.19 o 
   7   5   4      142.06      132.68      4.95 o 
   9   5   4       26.63       15.57      3.28 o 
  11   5   4        0.06        3.19      3.58 o 
  13   5   4       18.71       14.08      6.05 o 
 -16   6   4       30.91       33.45      4.63 o 
 -14   6   4        4.08        4.33      2.48 o 
 -12   6   4        0.00        0.08      2.49 o 
 -10   6   4        7.50        4.15      4.20 o 
  -8   6   4        4.59        2.70      2.08 o 
  -6   6   4       23.55       25.14      2.80 o 
  -4   6   4        4.41        4.62      2.07 o 
  -2   6   4        0.26       -2.50      1.66 o 
   0   6   4       24.25       27.97      3.37 o 
   2   6   4       20.69       19.20      2.72 o 
   4   6   4       22.41       30.12      3.04 o 
   6   6   4      122.22      123.26      5.95 o 
   8   6   4       57.16       60.51      5.84 o 
  10   6   4        0.05       -1.88      4.56 o 
 -13   7   4        7.05       15.32      5.40 o 
 -11   7   4       23.27       20.17      3.82 o 
  -9   7   4        4.13        5.49      3.01 o 
  -7   7   4       11.20        8.17      2.79 o 
  -5   7   4       13.27        9.33      2.43 o 
  -3   7   4       20.06       23.23      2.96 o 
  -1   7   4        8.12       13.32      2.57 o 
   1   7   4       61.50       67.79      4.13 o 
   3   7   4       29.59       25.52      3.82 o 
   5   7   4       65.65       62.69      5.10 o 
   7   7   4       90.74       83.32      5.77 o 
   9   7   4       39.16       36.56      8.86 o 
 -10   8   4        1.93        5.56      3.18 o 
  -8   8   4        0.42        0.83      3.33 o 
  -6   8   4        4.11        2.87      2.39 o 
  -4   8   4       12.42        9.83      3.17 o 
  -2   8   4        0.27       -0.54      2.21 o 
   0   8   4       45.52       44.59      5.25 o 
   2   8   4        9.12        6.42      2.90 o 
   4   8   4       15.63       13.35      3.47 o 
 -21   1   5        7.95        6.13      3.17 o 
 -19   1   5       27.73       18.96      3.36 o 
 -17   1   5        6.50        3.71      2.41 o 
 -15   1   5      131.91      133.18      5.05 o 
 -13   1   5       32.40       37.03      3.01 o 
 -11   1   5        7.13        1.50      1.53 o 
  -9   1   5        5.81        8.64      1.23 o 
  -7   1   5     1046.45     1034.19      8.17 o 
  -5   1   5      125.71      133.84      2.67 o 
  -3   1   5     2947.02     3120.29     15.13 o 
  -1   1   5     6246.89     6396.70     42.12 o 
   1   1   5       80.13      111.29      3.79 o 
   3   1   5      145.22      127.12      4.12 o 
   5   1   5       22.54       28.59      2.75 o 
   7   1   5       32.07       24.85      3.17 o 
   9   1   5       54.24       55.60      3.72 o 
  11   1   5        1.88        3.43      2.69 o 
  13   1   5       11.46        5.48      4.39 o 
 -20   2   5       39.83       35.59      5.48 o 
 -18   2   5       43.44       43.66      3.85 o 
 -16   2   5      363.24      330.64      7.65 o 
 -14   2   5       78.11       93.69      4.29 o 
 -12   2   5      998.54     1020.83     12.69 o 
 -10   2   5      498.44      503.76      6.69 o 
  -8   2   5      529.39      610.39      6.19 o 
  -6   2   5       49.27       43.72      1.84 o 
  -4   2   5       14.75       16.99      1.90 o 
  -2   2   5        3.45        2.25      0.90 o 
   0   2   5      546.97      528.35      5.25 o 
   2   2   5       34.03       31.95      2.61 o 
   4   2   5     1952.61     1923.38     17.86 o 
   6   2   5        3.91       -0.13      2.12 o 
   8   2   5      375.48      384.40      7.83 o 
  10   2   5      129.61      141.57      5.27 o 
  12   2   5       23.79       20.08      3.85 o 
  14   2   5        0.83        4.29      4.63 o 
 -19   3   5        7.32        7.20      3.31 o 
 -17   3   5       23.59       17.60      3.01 o 
 -15   3   5        3.76        6.22      2.35 o 
 -13   3   5        3.61       -3.61      2.41 o 
 -11   3   5       48.11       47.32      2.74 o 
  -9   3   5       23.43       22.94      1.77 o 
  -7   3   5       23.49       27.84      1.98 o 
  -5   3   5     2014.70     2086.28     12.56 o 
  -3   3   5      502.95      517.12      6.42 o 
  -1   3   5      128.15      128.30      2.96 o 
   1   3   5      309.10      355.47      4.83 o 
   3   3   5     1146.39     1128.95     10.98 o 
   5   3   5       27.85       29.38      2.54 o 
   7   3   5       42.96       47.55      5.36 o 
   9   3   5       13.60       16.96      2.73 o 
  11   3   5        0.59        4.45      3.36 o 
  13   3   5       19.15       23.21      5.31 o 
 -20   4   5        0.00        1.41      3.60 o 
 -18   4   5       44.07       40.33      4.71 o 
 -16   4   5      116.86      119.08      6.17 o 
 -14   4   5       22.83       28.55      3.65 o 
 -12   4   5       23.02       22.20      2.85 o 
 -10   4   5       25.54       36.03      3.03 o 
  -8   4   5        2.12        3.07      1.62 o 
  -6   4   5      452.78      455.32      6.55 o 
  -4   4   5      416.49      417.59      5.42 o 
  -2   4   5       63.29       75.33      2.42 o 
   0   4   5      288.26      275.83      4.61 o 
   2   4   5        0.47        0.90      1.74 o 
   4   4   5        0.90       -0.63      2.30 o 
   6   4   5      101.05       97.12      4.39 o 
   8   4   5        0.07        1.18      2.15 o 
  10   4   5      136.67      121.66      6.27 o 
  12   4   5      133.49      132.16      6.99 o 
 -17   5   5        5.56        6.03      3.23 o 
 -15   5   5       72.39       80.09      7.84 o 
 -13   5   5       51.77       65.03      4.13 o 
 -11   5   5        7.91        8.36      2.31 o 
  -9   5   5      281.94      290.40      8.02 o 
  -7   5   5      332.28      331.72      7.20 o 
  -5   5   5       12.50       13.63      2.15 o 
  -3   5   5      138.54      154.91      3.82 o 
  -1   5   5        0.08        0.49      1.72 o 
   1   5   5      513.07      522.12      7.64 o 
   3   5   5       92.54      102.11      5.18 o 
   5   5   5        5.01        4.66      2.41 o 
   7   5   5        6.44        5.43      2.67 o 
   9   5   5        5.68        7.23      3.80 o 
  11   5   5        1.18       -2.30      3.54 o 
 -16   6   5       80.89       78.00      5.82 o 
 -14   6   5       42.18       41.77      5.15 o 
 -12   6   5       75.88       81.91      4.60 o 
 -10   6   5       93.94      107.86      5.81 o 
  -8   6   5        6.39        5.25      2.17 o 
  -6   6   5        0.70       -1.03      1.76 o 
  -4   6   5       22.91       18.80      6.32 o 
  -2   6   5       73.89       74.68      4.01 o 
   0   6   5       26.32       28.60      5.05 o 
   2   6   5      134.03      154.23      7.46 o 
   4   6   5        5.42        5.01      3.70 o 
   6   6   5       86.66       85.01      6.31 o 
   8   6   5        0.23        6.51      4.97 o 
 -13   7   5       36.26       37.62      4.66 o 
 -11   7   5       61.51       62.89      5.41 o 
  -9   7   5        1.61        4.34      3.02 o 
  -7   7   5       25.61       29.10      3.23 o 
  -5   7   5        0.80        3.01      2.10 o 
  -3   7   5       70.87       70.55      4.20 o 
  -1   7   5       18.33       23.65      3.03 o 
   1   7   5       53.47       56.67      4.69 o 
   3   7   5        4.16        6.61      3.74 o 
   5   7   5       43.79       40.68      4.52 o 
   7   7   5       25.04       23.94      6.94 o 
 -10   8   5        0.99        1.95      3.97 o 
  -8   8   5       80.45       77.38     10.27 o 
  -6   8   5       37.46       30.85      4.09 o 
  -4   8   5       11.19       10.96      3.53 o 
  -2   8   5       15.86       15.53      3.00 o 
   0   8   5        4.56        0.80      3.19 o 
   2   8   5       23.86       18.98      3.83 o 
 -22   0   6       40.43       39.19      6.35 o 
 -20   0   6        1.11        1.14      3.60 o 
 -18   0   6      744.10      718.08     16.73 o 
 -16   0   6        0.27        1.71      2.99 o 
 -14   0   6       69.62       51.79      4.95 o 
 -12   0   6        8.97       10.21      6.25 o 
 -10   0   6       17.85        5.48      1.89 o 
  -8   0   6      269.87      256.23      5.65 o 
  -6   0   6      175.99      138.54      5.06 o 
  -4   0   6      216.14      190.55      3.81 o 
  -2   0   6      809.90      875.73     14.19 o 
   0   0   6      273.05      261.86      7.72 o 
   2   0   6      215.24      213.86      7.45 o 
   4   0   6      316.81      324.00      9.95 o 
   6   0   6     3169.68     2997.43     59.11 o 
   8   0   6      901.67      946.58     18.38 o 
  10   0   6       43.41       38.92     12.15 o 
  12   0   6        8.49       13.00      6.38 o 
 -21   1   6        0.52       -1.88      2.61 o 
 -19   1   6        0.00        0.19      2.36 o 
 -17   1   6        0.93       -0.52      2.70 o 
 -15   1   6       57.35       57.62      3.73 o 
 -13   1   6       62.95       84.55      4.01 o 
 -11   1   6        4.69        1.82      1.57 o 
  -9   1   6      876.54      895.92      8.02 o 
  -7   1   6      568.30      553.75      5.88 o 
  -5   1   6       62.78       83.53      2.35 o 
  -3   1   6     1717.00     1746.69     10.92 o 
  -1   1   6      253.57      244.33      5.24 o 
   1   1   6      414.40      422.11      7.16 o 
   3   1   6      667.73      617.86      9.19 o 
   5   1   6       51.22       43.94      3.41 o 
   7   1   6      681.43      708.32     10.95 o 
   9   1   6       19.21       24.11      3.08 o 
  11   1   6       51.72       47.45      4.75 o 
  13   1   6        1.76       -4.34      4.44 o 
 -20   2   6       21.99       19.61      3.46 o 
 -18   2   6        9.64        8.13      2.66 o 
 -16   2   6       13.82       14.38      2.67 o 
 -14   2   6       48.57       41.40      3.82 o 
 -12   2   6      333.09      319.87      5.81 o 
 -10   2   6       46.10       53.62      2.70 o 
  -8   2   6      704.32      669.24      6.84 o 
  -6   2   6      114.67      117.11      4.34 o 
  -4   2   6       98.91      125.02      2.75 o 
  -2   2   6       76.22       86.13      2.60 o 
   0   2   6       15.88        8.52      1.59 o 
   2   2   6       76.64       69.53      3.53 o 
   4   2   6     1342.50     1299.32     14.59 o 
   6   2   6      382.71      410.64     10.93 o 
   8   2   6      302.26      303.10      7.40 o 
  10   2   6      112.79      124.53      7.44 o 
  12   2   6        9.45       10.88      3.63 o 
 -19   3   6       47.67       43.20      4.77 o 
 -17   3   6       22.38       20.94      3.06 o 
 -15   3   6      379.97      339.72      8.69 o 
 -13   3   6       68.76       79.08      3.95 o 
 -11   3   6       68.47       78.82      3.34 o 
  -9   3   6      170.64      157.50      4.53 o 
  -7   3   6     1176.82     1274.49     10.47 o 
  -5   3   6      777.05      833.08      7.12 o 
  -3   3   6      246.38      244.88      3.77 o 
  -1   3   6      549.43      554.24      7.16 o 
   1   3   6       98.14       96.30      3.45 o 
   3   3   6        0.24       -1.67      2.13 o 
   5   3   6       53.00       47.85      3.58 o 
   7   3   6        1.43        1.22      2.15 o 
   9   3   6      133.47      157.31      5.80 o 
  11   3   6        3.72        3.88      3.15 o 
 -18   4   6        1.12        5.42      4.60 o 
 -16   4   6       89.82       92.26      7.49 o 
 -14   4   6       94.23       85.62      5.24 o 
 -12   4   6      145.01      191.04      5.71 o 
 -10   4   6       22.16       16.69      2.60 o 
  -8   4   6      334.22      342.38      6.80 o 
  -6   4   6       10.19       12.69      2.00 o 
  -4   4   6      108.65      103.75      2.91 o 
  -2   4   6      383.96      404.88      5.63 o 
   0   4   6      517.90      495.63      8.87 o 
   2   4   6     2030.14     2106.71     20.16 o 
   4   4   6        4.36        3.36      2.32 o 
   6   4   6       69.46       65.42      5.21 o 
   8   4   6        1.40        0.10      2.23 o 
  10   4   6      175.20      184.18      7.70 o 
 -17   5   6       41.54       42.37      4.79 o 
 -15   5   6       24.03       24.80      3.91 o 
 -13   5   6      382.64      381.55      8.44 o 
 -11   5   6      356.47      368.30      7.92 o 
  -9   5   6       33.90       30.78      3.09 o 
  -7   5   6        0.01       -2.48      1.65 o 
  -5   5   6       35.31       34.58      2.65 o 
  -3   5   6       80.79       82.05      3.12 o 
  -1   5   6       26.77       27.49      2.93 o 
   1   5   6       90.00       85.35      4.26 o 
   3   5   6       66.47       66.44      5.46 o 
   5   5   6        0.07       -3.93      2.64 o 
   7   5   6        0.98        5.34      3.26 o 
   9   5   6        0.75        0.75      3.62 o 
 -16   6   6        0.35        4.29      3.33 o 
 -14   6   6        0.11        3.39      2.60 o 
 -12   6   6       46.61       49.28      3.99 o 
 -10   6   6       83.98       72.96      4.37 o 
  -8   6   6        5.25        6.67      2.23 o 
  -6   6   6       39.04       35.97      3.25 o 
  -4   6   6        4.43        2.79      2.12 o 
  -2   6   6      209.30      210.57      7.22 o 
   0   6   6       53.57       56.90      7.15 o 
   2   6   6       12.05       10.07      3.02 o 
   4   6   6        4.38       -0.95      3.09 o 
   6   6   6       15.45       23.41      4.77 o 
   8   6   6        2.25        0.22      5.46 o 
 -13   7   6        7.19       11.29      3.76 o 
 -11   7   6      147.32      128.28      6.95 o 
  -9   7   6      174.15      171.24      7.21 o 
  -7   7   6       21.75       28.97      4.07 o 
  -5   7   6       48.33       52.25      3.91 o 
  -3   7   6       16.85       19.23      3.49 o 
  -1   7   6       42.07       43.09      4.53 o 
   1   7   6        9.98       13.05      3.46 o 
   3   7   6        0.44       -6.83      4.57 o 
   5   7   6       14.56       14.31      4.44 o 
  -8   8   6        3.64        3.14      3.24 o 
  -6   8   6       43.10       41.17      5.29 o 
  -4   8   6       63.26       75.59      6.62 o 
  -2   8   6        4.82        7.95      3.00 o 
   0   8   6       11.50       12.40      3.43 o 
 -21   1   7       12.25        6.44      2.80 o 
 -19   1   7      285.98      258.62     10.51 o 
 -17   1   7      315.53      310.08     10.69 o 
 -15   1   7      103.39      117.17      4.92 o 
 -13   1   7        0.34        0.65      2.12 o 
 -11   1   7      164.86      171.58      4.59 o 
  -9   1   7        0.82       -0.74      1.29 o 
  -7   1   7        5.29        8.31      1.49 o 
  -5   1   7      325.90      350.89      4.23 o 
  -3   1   7      241.99      261.03      4.96 o 
  -1   1   7       31.67       23.70      2.50 o 
   1   1   7        0.01       -0.63      1.90 o 
   3   1   7      420.67      417.65      8.06 o 
   5   1   7     1362.55     1351.68     15.91 o 
   7   1   7      301.30      282.67      7.25 o 
   9   1   7        2.14        5.17      2.42 o 
  11   1   7        0.18        6.57      3.48 o 
 -20   2   7        8.44        6.86      2.88 o 
 -18   2   7       15.24       14.25      4.56 o 
 -16   2   7        2.45        0.16      2.25 o 
 -14   2   7       22.23       25.72      3.83 o 
 -12   2   7      579.86      583.42      8.69 o 
 -10   2   7      162.09      156.24      4.30 o 
  -8   2   7      693.87      670.58      7.97 o 
  -6   2   7      152.97      152.95      3.14 o 
  -4   2   7      433.73      447.53      5.96 o 
  -2   2   7       14.12       20.43      2.46 o 
   0   2   7      110.77      116.74      4.49 o 
   2   2   7      339.94      343.36      7.34 o 
   4   2   7      562.26      526.51      9.41 o 
   6   2   7       26.36       28.07      3.20 o 
   8   2   7      114.40      128.12      5.45 o 
  10   2   7      182.27      205.08      8.25 o 
 -19   3   7        9.34        8.25      3.54 o 
 -17   3   7        1.47       -0.47      2.33 o 
 -15   3   7      582.84      576.41     15.28 o 
 -13   3   7      117.28       99.21      5.90 o 
 -11   3   7      147.23      166.02      4.59 o 
  -9   3   7      158.73      147.93      3.77 o 
  -7   3   7       11.63       13.63      1.87 o 
  -5   3   7       33.02       31.47      1.91 o 
  -3   3   7        5.70        2.60      1.50 o 
  -1   3   7       20.71       21.54      3.07 o 
   1   3   7      537.10      515.09      8.93 o 
   3   3   7      273.99      265.91      6.79 o 
   5   3   7        4.92        3.21      2.35 o 
   7   3   7       36.57       37.77      3.66 o 
   9   3   7      192.90      194.83      6.70 o 
 -18   4   7       22.99       34.64      4.51 o 
 -16   4   7        5.78       11.17      3.86 o 
 -14   4   7        2.78        2.99      2.80 o 
 -12   4   7       53.34       52.38      3.62 o 
 -10   4   7        1.72        1.82      2.09 o 
  -8   4   7      335.61      352.87      6.36 o 
  -6   4   7      637.42      675.18      8.64 o 
  -4   4   7      135.90      132.91      3.73 o 
  -2   4   7       21.31       24.22      2.87 o 
   0   4   7      422.70      413.84      8.15 o 
   2   4   7      506.59      519.59      9.53 o 
   4   4   7        3.54        1.80      2.15 o 
   6   4   7       12.17       20.52      3.08 o 
   8   4   7        7.38        9.93      2.83 o 
 -17   5   7       15.21       11.91      3.71 o 
 -15   5   7       54.26       40.22      4.58 o 
 -13   5   7       15.24       11.86      2.82 o 
 -11   5   7        0.28        0.42      2.10 o 
  -9   5   7        0.88        3.21      1.93 o 
  -7   5   7       81.20       76.73      3.53 o 
  -5   5   7       15.86       16.88      2.17 o 
  -3   5   7      168.22      169.83      5.44 o 
  -1   5   7      324.24      328.11      8.85 o 
   1   5   7       47.78       44.45      4.34 o 
   3   5   7       15.96       19.12      3.54 o 
   5   5   7       16.84       25.50      4.63 o 
   7   5   7       20.84       22.83      6.49 o 
 -16   6   7       60.74       66.14      5.64 o 
 -14   6   7        4.70        5.98      2.82 o 
 -12   6   7      137.23      145.22      5.89 o 
 -10   6   7       22.19       20.80      3.68 o 
  -8   6   7       44.34       52.97      4.44 o 
  -6   6   7        2.57        4.48      3.35 o 
  -4   6   7      481.82      483.47     11.97 o 
  -2   6   7     1059.51     1166.64     17.54 o 
   0   6   7      258.59      293.38     11.33 o 
   2   6   7        5.48        9.78      4.04 o 
   4   6   7        0.00        0.82      3.19 o 
   6   6   7        3.73        1.27      6.98 o 
 -13   7   7        2.88        0.42      3.13 o 
 -11   7   7       24.79       31.59     16.13 o 
  -9   7   7        0.99       -2.08      2.68 o 
  -7   7   7        0.24       -0.16      2.46 o 
  -5   7   7       46.61       49.15      5.85 o 
  -3   7   7       86.18       84.26     11.54 o 
  -1   7   7        5.09       -0.28      3.81 o 
   1   7   7        7.16       10.51      4.62 o 
   3   7   7        0.06       -0.21      4.06 o 
 -20   0   8       34.84       24.24      5.16 o 
 -18   0   8      326.22      298.83     11.30 o 
 -16   0   8        0.28       -2.30      4.36 o 
 -14   0   8      173.96      184.80      8.09 o 
 -12   0   8     2860.45     2917.81     35.20 o 
 -10   0   8     5106.70     5015.58     70.49 o 
  -8   0   8      371.91      370.29      7.54 o 
  -6   0   8        1.00        0.39      1.92 o 
  -4   0   8      360.87      334.50     17.76 o 
  -2   0   8       88.60       98.14      6.01 o 
   0   0   8      221.92      225.94     10.86 o 
   2   0   8      225.40      225.60      8.85 o 
   4   0   8        9.15        9.84      3.70 o 
   6   0   8       53.48       53.86     11.47 o 
   8   0   8       66.35       89.62      7.41 o 
  10   0   8       11.74       17.04      4.64 o 
 -21   1   8       71.79       90.15      5.46 o 
 -19   1   8        6.73        5.37      2.87 o 
 -17   1   8      273.79      261.11      7.25 o 
 -15   1   8        0.32       -0.40      2.13 o 
 -13   1   8        8.20        8.01      2.49 o 
 -11   1   8      121.44      123.88      4.26 o 
  -9   1   8        5.60        5.64      1.64 o 
  -7   1   8      212.34      215.85      4.79 o 
  -5   1   8      143.70      151.88      3.72 o 
  -3   1   8      193.11      203.16      5.55 o 
  -1   1   8       19.37       25.86      2.84 o 
   1   1   8       17.10       11.74      2.56 o 
   3   1   8      333.02      299.91     11.60 o 
   5   1   8      103.24      108.52      5.09 o 
   7   1   8      163.85      169.05      6.19 o 
   9   1   8       58.61       64.45      4.62 o 
 -20   2   8        1.43        0.82      2.87 o 
 -18   2   8        2.83       -1.10      2.46 o 
 -16   2   8       94.17       94.79      5.32 o 
 -14   2   8      705.26      783.08     11.49 o 
 -12   2   8      620.29      598.02      9.20 o 
 -10   2   8      226.17      233.71      4.66 o 
  -8   2   8      718.40      721.89      8.07 o 
  -6   2   8      373.18      357.91      5.48 o 
  -4   2   8      138.49      134.11      4.09 o 
  -2   2   8       20.05       18.40      2.60 o 
   0   2   8       96.64       96.92      6.55 o 
   2   2   8        0.00        1.08      2.07 o 
   4   2   8       54.16       55.98      3.99 o 
   6   2   8        7.55        7.07      2.75 o 
   8   2   8        0.02        4.11      2.48 o 
 -19   3   8        2.32        4.01      3.35 o 
 -17   3   8       54.52       46.65      5.37 o 
 -15   3   8       35.14       37.28      3.88 o 
 -13   3   8       82.36       72.19      3.92 o 
 -11   3   8       66.16       68.90      3.31 o 
  -9   3   8      596.67      609.19      6.76 o 
  -7   3   8      173.61      183.43      4.23 o 
  -5   3   8      111.20      110.39      3.94 o 
  -3   3   8        0.03       -2.24      1.90 o 
  -1   3   8      147.02      136.08      5.09 o 
   1   3   8     1083.76     1054.29     13.85 o 
   3   3   8      206.21      204.12      6.40 o 
   5   3   8      129.41      149.92      5.88 o 
   7   3   8       47.15       53.51      5.34 o 
 -18   4   8        2.39        1.55      4.63 o 
 -16   4   8      359.29      354.03     10.02 o 
 -14   4   8      327.02      322.51      9.05 o 
 -12   4   8       26.93       23.37      2.92 o 
 -10   4   8        1.65        2.54      2.06 o 
  -8   4   8      291.06      271.56      6.63 o 
  -6   4   8      564.54      581.14      8.22 o 
  -4   4   8      134.99      144.47      6.53 o 
  -2   4   8        1.46        1.68      2.19 o 
   0   4   8       11.85        9.59      3.35 o 
   2   4   8       32.65       32.97      4.42 o 
   4   4   8       15.25       20.34      3.17 o 
   6   4   8        1.37        3.52      2.54 o 
 -17   5   8       21.05       11.82      3.74 o 
 -15   5   8       29.84       22.70      6.22 o 
 -13   5   8        6.49        3.28      2.57 o 
 -11   5   8        0.49        0.32      2.24 o 
  -9   5   8       40.50       50.98      4.52 o 
  -7   5   8       23.35       25.19      2.52 o 
  -5   5   8      332.85      329.50      7.25 o 
  -3   5   8      313.92      310.40      8.95 o 
  -1   5   8      288.74      308.63      9.07 o 
   1   5   8        9.15        7.46      3.06 o 
   3   5   8        0.35        2.54      2.76 o 
   5   5   8       30.94       31.79      5.19 o 
 -14   6   8        7.03        1.12      2.79 o 
 -12   6   8       30.62       30.82      3.53 o 
 -10   6   8        0.56        2.52      2.37 o 
  -8   6   8        8.29       13.09      4.24 o 
  -6   6   8        8.28        5.00      3.90 o 
  -4   6   8      251.17      265.46     17.51 o 
  -2   6   8       79.84       93.88      7.66 o 
   0   6   8       29.54       34.99      5.66 o 
   2   6   8       13.00        9.99      4.41 o 
 -11   7   8       11.32       11.25      3.43 o 
  -9   7   8        1.06        4.59      3.64 o 
  -7   7   8       29.25       28.95      4.20 o 
  -5   7   8      187.79      213.48     10.84 o 
  -3   7   8      262.05      264.20     11.85 o 
  -1   7   8       51.82       61.06     12.06 o 
 -19   1   9        6.26        5.01      3.31 o 
 -17   1   9       27.37       18.23      3.56 o 
 -15   1   9       17.99       20.40      3.03 o 
 -13   1   9      650.57      641.53     10.16 o 
 -11   1   9     1769.09     1724.22     17.55 o 
  -9   1   9      192.48      199.77      5.76 o 
  -7   1   9        0.48       -2.02      1.35 o 
  -5   1   9       55.77       53.03      4.02 o 
  -3   1   9      129.76       96.07      4.48 o 
  -1   1   9      111.04      102.48      4.70 o 
   1   1   9        7.77        9.21      2.62 o 
   3   1   9       92.00       88.08      4.80 o 
   5   1   9       13.79        5.22      2.61 o 
   7   1   9        0.61       -1.92      2.45 o 
 -20   2   9       32.96       43.50      4.34 o 
 -18   2   9       68.77       57.09      6.04 o 
 -16   2   9        1.07        7.86      3.00 o 
 -14   2   9      660.63      710.06     11.16 o 
 -12   2   9       76.64       71.77      3.51 o 
 -10   2   9      205.03      205.00      5.77 o 
  -8   2   9      472.15      457.91      7.28 o 
  -6   2   9      192.49      181.44      4.84 o 
  -4   2   9       68.52       76.34      4.07 o 
  -2   2   9        1.05        1.70      2.11 o 
   0   2   9       37.74       44.57      3.89 o 
   2   2   9       85.13       90.70      4.80 o 
   4   2   9       28.53       38.75      6.70 o 
   6   2   9       12.65       18.04      3.32 o 
 -19   3   9        6.28        4.42      3.55 o 
 -17   3   9       22.99       31.06      5.55 o 
 -15   3   9      316.38      315.76      7.70 o 
 -13   3   9       58.35       51.63      3.25 o 
 -11   3   9        3.07        7.03      2.30 o 
  -9   3   9      425.62      424.46      7.06 o 
  -7   3   9      791.61      788.74      9.99 o 
  -5   3   9       88.05       79.74      3.72 o 
  -3   3   9       32.92       30.79      4.27 o 
  -1   3   9       32.68       30.87      3.34 o 
   1   3   9        0.14       -1.51      2.26 o 
   3   3   9        8.39        3.81      2.42 o 
   5   3   9        0.49       -3.20      3.40 o 
 -18   4   9       95.73      121.22      6.97 o 
 -16   4   9      100.43      132.43      8.43 o 
 -14   4   9       11.53        7.73      5.60 o 
 -12   4   9        4.87        0.88      2.61 o 
 -10   4   9        0.28       -0.27      2.81 o 
  -8   4   9       19.04       24.80      4.34 o 
  -6   4   9      310.29      295.16      7.02 o 
  -4   4   9      274.69      271.18      8.37 o 
  -2   4   9        6.58        2.55      2.36 o 
   0   4   9      127.27      132.21      5.63 o 
   2   4   9        0.46        0.07      2.58 o 
   4   4   9        2.49        2.72      3.22 o 
 -15   5   9        3.44        4.35      3.85 o 
 -13   5   9        0.05       -1.77      2.64 o 
 -11   5   9        1.46       -1.20      2.70 o 
  -9   5   9       94.57       94.45      7.21 o 
  -7   5   9      132.02      120.11      5.04 o 
  -5   5   9       59.58       70.53      9.75 o 
  -3   5   9        0.17       -2.94      2.51 o 
  -1   5   9       58.67       63.64      6.65 o 
   1   5   9        1.31       -1.03      2.87 o 
   3   5   9       32.29       43.06      4.93 o 
 -12   6   9        0.02       -1.82      2.98 o 
 -10   6   9        6.60        9.95      3.30 o 
  -8   6   9       25.46       24.59      3.55 o 
  -6   6   9        4.61        8.58      4.26 o 
  -4   6   9        9.61       15.52      4.91 o 
  -2   6   9       51.18       54.38      6.64 o 
   0   6   9       31.44       33.21      6.66 o 
 -20   0  10       14.89        7.74      4.47 o 
 -18   0  10       30.88       39.34      6.02 o 
 -16   0  10       12.91       24.35      4.82 o 
 -14   0  10      296.73      308.67     15.76 o 
 -12   0  10        0.47       12.24      5.34 o 
 -10   0  10       35.89       41.40      4.70 o 
  -8   0  10       45.87       42.61      3.77 o 
  -6   0  10       72.92       68.16      5.84 o 
  -4   0  10      364.56      297.67     18.90 o 
  -2   0  10      369.42      339.48     11.19 o 
   0   0  10      100.85      121.51     14.19 o 
   2   0  10       14.34       15.95      4.55 o 
   4   0  10       13.23       10.02      5.30 o 
 -19   1  10        4.91        3.40      2.79 o 
 -17   1  10       12.52       11.55      2.91 o 
 -15   1  10      254.86      245.86     10.28 o 
 -13   1  10      431.03      421.01     12.83 o 
 -11   1  10      371.67      402.94      9.94 o 
  -9   1  10      514.32      507.04      7.20 o 
  -7   1  10       40.01       40.03      2.66 o 
  -5   1  10      272.18      243.49      6.69 o 
  -3   1  10       41.62       42.23      3.58 o 
  -1   1  10      317.57      307.78     10.06 o 
   1   1  10       13.59       10.09      2.81 o 
   3   1  10      171.32      191.19     12.56 o 
   5   1  10        0.42        0.63      2.51 o 
 -18   2  10       30.71       39.40      4.06 o 
 -16   2  10        0.06       -3.61      2.41 o 
 -14   2  10        8.82       15.52      4.22 o 
 -12   2  10      107.61      128.65      6.11 o 
 -10   2  10       25.94       23.88      2.54 o 
  -8   2  10        1.35        1.16      1.60 o 
  -6   2  10      149.44      137.80      4.60 o 
  -4   2  10      162.90      156.84      5.72 o 
  -2   2  10       76.38       57.66      4.21 o 
   0   2  10       83.00       76.41      4.68 o 
   2   2  10        3.06        2.57      2.58 o 
   4   2  10       10.38       13.94      3.14 o 
 -17   3  10       95.08      105.46      6.28 o 
 -15   3  10      195.02      217.73     10.74 o 
 -13   3  10        7.47        9.10      4.05 o 
 -11   3  10       33.53       24.69      3.05 o 
  -9   3  10       14.56       13.71      2.07 o 
  -7   3  10       37.61       42.15      3.13 o 
  -5   3  10        3.25        2.69      2.28 o 
  -3   3  10        2.55        1.72      2.39 o 
  -1   3  10       25.00       30.03      3.62 o 
   1   3  10        0.93        2.74      2.75 o 
   3   3  10        3.94       10.21      3.01 o 
 -16   4  10       46.42       57.00      6.52 o 
 -14   4  10        6.74        5.77      5.94 o 
 -12   4  10        5.79        3.19      3.57 o 
 -10   4  10        7.78        1.02      3.58 o 
  -8   4  10      118.24      118.23      5.42 o 
  -6   4  10        3.10        3.28      2.79 o 
  -4   4  10        8.10        1.45      2.81 o 
  -2   4  10       22.39       32.02      4.34 o 
   0   4  10       29.99       24.14      3.77 o 
   2   4  10       52.61       59.60      7.50 o 
 -13   5  10        6.92       -1.14      3.69 o 
 -11   5  10       18.30       22.57      8.70 o 
  -9   5  10        0.56        2.15      2.37 o 
  -7   5  10       26.38       20.59      3.90 o 
  -5   5  10       50.68       46.63      4.80 o 
  -3   5  10        0.21        0.55      3.02 o 
  -1   5  10        8.15        7.05      3.33 o 
 -10   6  10        3.85       10.29      2.94 o 
  -8   6  10        3.70        6.22      2.93 o 
  -6   6  10        0.93       -5.84      4.56 o 
 -17   1  11       23.78       26.57      5.19 o 
 -15   1  11       35.96       40.62      5.60 o 
 -13   1  11      118.06      119.73      7.93 o 
 -11   1  11        0.03        0.31      2.63 o 
  -9   1  11       10.14        6.75      1.92 o 
  -7   1  11       28.99       32.07      2.98 o 
  -5   1  11       29.22       20.59      3.15 o 
  -3   1  11        1.64        1.44      2.45 o 
  -1   1  11        0.56        2.03      2.63 o 
   1   1  11        5.65        9.32      3.22 o 
   3   1  11       72.36       84.48      5.47 o 
 -18   2  11        5.24        1.55      3.81 o 
 -16   2  11        1.56        0.02      3.57 o 
 -14   2  11      175.66      188.37      9.46 o 
 -12   2  11        0.06        1.00      2.19 o 
 -10   2  11       77.73       70.44      3.33 o 
  -8   2  11       77.28       69.40      5.83 o 
  -6   2  11      229.84      197.49      6.84 o 
  -4   2  11        6.86        6.71      2.64 o 
  -2   2  11       88.15       79.89      5.02 o 
   0   2  11       28.44       22.13      3.74 o 
   2   2  11        8.64       13.27      3.40 o 
 -15   3  11        2.57       -0.66      5.55 o 
 -13   3  11        7.53       26.48      7.76 o 
 -11   3  11        4.50        0.35      2.47 o 
  -9   3  11        0.05        3.29      2.00 o 
  -7   3  11        1.84        3.53      2.14 o 
  -5   3  11        1.13        1.16      2.44 o 
  -3   3  11       11.58        9.84      3.14 o 
  -1   3  11        6.33       11.28      3.88 o 
   1   3  11       41.18       48.56      4.66 o 
 -14   4  11        2.42        3.93      6.22 o 
 -12   4  11       39.97       43.49      6.38 o 
 -10   4  11      196.95      196.13      7.31 o 
  -8   4  11       52.22       46.53      3.90 o 
  -6   4  11        7.82        5.69      3.20 o 
  -4   4  11        1.03       -0.29      2.88 o 
  -2   4  11       24.30       25.71      4.39 o 
 -11   5  11        4.59        8.32      2.87 o 
  -9   5  11        1.35        7.15      2.97 o 
  -7   5  11        2.00        4.23      3.19 o 
  -5   5  11        0.32       -0.03      3.25 o 
 -16   0  12       51.08       45.66      8.55 o 
 -14   0  12       12.43       13.30      6.90 o 
 -12   0  12        8.89       11.73      4.31 o 
 -10   0  12       46.02       40.37      4.22 o 
  -8   0  12       17.48       23.12      4.67 o 
  -6   0  12       91.93       92.82      7.52 o 
  -4   0  12       72.30       54.24      8.32 o 
  -2   0  12       19.18       11.75      4.81 o 
 -15   1  12       74.52       86.53     12.65 o 
 -13   1  12       23.78       25.84      3.89 o 
 -11   1  12      116.07      135.15      5.01 o 
  -9   1  12       18.39       20.10      2.92 o 
  -7   1  12       48.17       41.69      4.01 o 
  -5   1  12       24.66       24.49      3.62 o 
  -3   1  12       60.33       42.03      4.34 o 
  -1   1  12       38.00       38.22      4.37 o 
 -14   2  12       13.01       12.18      3.35 o 
 -12   2  12        2.89        6.32      2.16 o 
 -10   2  12       29.77       31.52      3.25 o 
  -8   2  12       18.95       19.17      2.85 o 
  -6   2  12        9.22        8.27      3.82 o 
  -4   2  12       17.46       15.90      3.40 o 
  -2   2  12       23.88       21.36      3.92 o 
 -13   3  12       18.03       13.32      7.76 o 
 -11   3  12        9.38       11.03      3.18 o 
  -9   3  12        3.36        7.28      2.45 o 
  -7   3  12       19.58       29.54      4.34 o 
  -5   3  12       38.89       47.05      4.43 o 
 -11   1  13       75.67       85.54      5.46 o 
  -9   1  13        7.70        3.25      2.78 o 
  -7   1  13        1.22       -1.32      2.74 o 
                                                 
